# Supplementary material for: Magnitude of venous or capillary blood-derived SARS-CoV-2-specific T cell response determines COVID-19 immunity
Source: Nat Commun. 2022 Sep 21;13:5422. doi: 10.1038/s41467-022-32985-8 (PMC9492763; doi:10.1038/s41467-022-32985-8)
Supplement: Supplementary file 4 — Source Data [file 41467_2022_32985_MOESM4_ESM.xlsx]

## Sheet: Figure 1a
Figure 1a
	Vac+/Inf+	Vac+/Inf-	Vac-/Inf+	Vac-/Inf-
		90.9
		773.2
		207.3
		198.5
		62.3
		529.431
		564.6
		343.8
	1000
		7.81
		48.5
		1000
		319.5
		1000
	170.2
		691.8
		128.1
		1000
		27.5
		243.7
		180.1
		49.2
		38.2
	1000
		135.5
	534.9
		212.8
		325.8
		12.6
	19.8
		75.6
		30.8
		232.3
		269.2
		37.3
		257.9
		662.8
		572.1
		353.4
		83.5
	158
		489.2
	41.7
		92.8
	134.8
		110.1
		36.4
		31.3
		41.5
	1000
	1000
		285.1
		1000
		309.2
		185.6
				35.4
		398.8
		251.8
		105.9
		782.4
		34.9
		45.7
		81.8
		96.7
	100.5
		71.8
	1000
		245.5
	167.1
		944
		555.3
		389.12
		170.729
		94.633
		35.609
		78.393
		169.51
		456.2
		1000
		85.959
		89.6
		135.6
		29.4
		174.1
		317.7
		271.8
	428.8
		15
		96.5
		40.4
		53.4
	136.9
		42.3
		28.4
		107.3
	93.5
	41
	105.6
	914.3
		169.3
	358.6
		189.6
	588.2
	100.6
	25.5
		85.9
	566.4
	1000
	162.83
	39.31
	195.9
	71.3
	715.7
	357.7
	81.4
			1000
			476.6
	272.2
	619.9
	234.9
	24.5
	74.3
	33.9
	652.4
	223.9
			326.9
	261.9
	416
	74
	567.2
	194
	74.8
	63.7
	1000
	150
	1000
	783.3
	209.4
	253.4
	549
			489.5
	202.1
	54.7
	1000
	518.2
	1000
	262.7

## Sheet: Figure 1b
Figure 1b
	Vac+/Inf+	Vac+/Inf-	Vac-/Inf+	Vac-/Inf-
		0.88055
		0.4803
		1.24679
		6.08732
		1.24411
		1.4409
		0.537864
		69.1632
	7.56331
		1.45587
		0.532805
		601.09
		0.743296
		0.647156
	101.263
		45.862
		0.902812
		0.439827
		21.9563
		3.04012
		0.448296
		1.09572
		1.003
	13.4734
		0.732722
	14.7697
		0.793704
		1.11084
		9.84615
	11.7462
		1.36085
		0.647372
		2.94901
		5.41012
		0.552137
		1.92946
		31.073
		12.8297
		0.301652
		0.263188
	110.026
		1.70551
	45.5485
		0.784978
	1.36085
		0.08005
		9.7661
		0.888827
		1.13477
	84.7452
	4.43477
		3.27939
		1.13477
		0.670459
		0.229151
		0.24015
		1.7611
		34.7872
		1.27527
		14.4709
		0.574583
		1.3516
		0.3072
		0.430117
	3.04972
		75.536
	33.4304
		5.21453
	39.6293
		7.43027
		0.9606
		0.574583
		2.64165
		0.24015
		0.3202
		1.2808
		8.9656
	4.40275
		0.56035
		0.88055
		0.3202
		2.32145
	3.0419
		0.3202
		0.3202
		1.7611
	8.1651
	8.1651
	2.64165
	113.591
		1.99324
	5.1232
		0.24015
	66.269
	43.3649
	1.53555
		2.12098
	42.4729
	101.117
	24.5722
	1.65479
	37.8086
	6.6851
	13.099
	67.0697
	104.946
			309.313
			50.8317
	64.4403
	59.0769
	63.9599
	45.5485
	12.262
	83.252
	1063.06
	32.9806
			23.1345
	0.4803
	82.7094
	52.2697
	123.022
	61.9348
	357.04
	428.479
	55.57
	19.4414
	104.493
	90.4301
	443.246
	66.7518
	35.7503
			260.803
	60.2777
	33.1407
	363.987
	101.423
	13.4484
	38.6641

## Sheet: Figure 1c
Figure 1c
	Vac+/Inf+	Vac+/Inf-	Vac-/Inf+	Vac-/Inf-
		2815.36
		4146.56
		10250.2
		13103.1
		10607.5
		26980
		4911.98
		26980
	8166.31
		21352
		2856.1
		26980
		21134.5
		2115.1
	1976.82
		45833.6
		1671.82
		23854.1
		1667
		4129.56
		5104.62
		8181.42
		5916.98
	901.099
		6422.05
	1769.25
		8899.89
		2506.77
		249.835
	541.629
		273.038
		581.015
		1255.3
		1654.82
		4734.99
		1571.54
		1312.45
		1980.09
		343.004
		691.247
	3078.96
		15154.9
	1230.29
		1806.46
	1391.9
		258.199
		7917.01
		4583.09
		12347.1
	1228.18
	8140.95
		3689.25
		23151
		3705.7
		471.487
				14.5692
		1412.94
		2537.88
		339.933
		974.189
		3687.9
		5173.95
		495.791
		5480.72
	6499.21
		2721.2
	11556.9
		7174.25
	4842.91
		3960.66
		26980
		347.233
		205.048
		339.948
		320.253
		309.191
		2698
		407.938
		26980
		3247.58
		274.926
		2695.42
		1108.34
		577.372
	1090.8
		35.8834
		820.732
		169.434
		525.301
	1782.03
		139.217
		417.381
		472.69
	1315.81
	2698
	1806.04
	2698
		330.505
	3389.77
		463.247
		26980
	1016.61
	6104.76
	201.81
		3491.48
	10135.3
	6630.6
	3205.49
	486.18
	4324.89
	15471.7
	2748.45
	11900.1
	20043.7
			35.3438
			91.732
	1904.79
	1557.56
	4923.85
	4040.26
	1570.34
	2884.97
	281.671
	13320
			1.8886
	408.207
	6716.4
	6125.27
	15534.8
	16915.9
	1223.16
	22907.9
	5479.91
	1270.62
	14584.3
	2872.83
	10204.6
	7462.94
	2469.02
			267.399
	4869.08
	15215.6
	35017.3
	84460.9
	18101.4
	1713.23

## Sheet: Figure 1d
Figure 1d
	Vac+/Inf+	Vac+/Inf-	Vac-/Inf+	Vac-/Inf-
		2923.82
		21880
		10996
		21880
		10996
		21880
		8790.73
		3432.32
	8983.05
		21880
		2735
		21880
		21620.7
		2416.86
	21880
		54174.9
		21880
		21880
		21880
		21880
		2339.63
		1840.24
		5826.64
	6947.34
		7092.18
	2004.32
		10365.6
		21880
	659.726
		327.544
		546.072
		1019.66
		1948.21
		8228.63
		1786.59
		1131.73
		21880
		418.431
		940.356
	3719.38
		5881.13
	1185.02
		21880
	5021.68
		272.625
		21880
		21880
		13233.7
	21880
	9820.84
		21880
		25339.2
		10971.1
		498.133
		1545.38
		21880
		397.721
		4472.05
		3765.33
		9340.35
		617.67
		6524.62
	8139.8
		21880
	13081
		8241.1
	5419.24
		2978.74
		2721
		21880
		261.466
		1532.69
		1151.54
		590.76
	21880
		40.2592
		1264.01
		176.79
		537.81
	21880
		133.03
		564.066
		514.836
	1145.42
	13101.5
	1681.92
	2642.01
		367.453
	10572.9
		595.136
	21880
	21880
	311.177
		4244.06
	10209.9
	21880
	3944.75
	463.029
	4899.37
	17637.9
	21880
	12464.8
	21782.6
			34.5704
			117.714
	3101.05
	16687.7
	11918.7
	21880
	2094
	21880
	1501.19
	21880
			1.9692
	423.816
	7793.87
	21880
	16346.3
	20982
	21880
	24124.9
	16406.5
	1207.29
	17202.5
	21880
	21880
	21880
	21880
			357.935
	5528.86
	17074.1
	44790.6
	91421.2
	17525.9
	21880

## Sheet: Figure 1e
Figure 1e
	Vac+/Inf+	Vac+/Inf-	Vac-/Inf+	Vac-/Inf-
		440.278
		581.502
		793.7
		524.175
		1069.49
		6590
		533.81
		132.723
	607.833
		257.991
		179.335
		426.617
		2094.43
		324.789
	6590
		2401.59
		1890.08
		1123.27
		486.424
		1099.61
		141.012
		145.212
		102.119
	818.939
		686.612
	212.47
		1030.81
		4039.27
	93.3974
		24.5807
		39.9071
		40.0435
		381.359
		342.919
		220.971
		68.2039
		2335.63
		85.7985
		46.3976
	1631.75
		767.405
	297.868
		932.683
	642.393
		86.3949
		6590
		790.734
		834.755
	592.497
	2828.49
		6590
		836.337
		381.75
		76.3366
		137.995
		4964.64
		52.3288
		3009.85
		218.346
		643.499
		48.1937
		793.11
	914.956
		535.467
	1617.52
		1218.62
	393.851
		1340.01
		4942.97
		1159.64
		11.3348
		135.359
		81.9137
		179.314
	6590
		3.3609
		67.6134
		24.9102
		48.766
	1222.31
		9.8191
		40.5944
		33.2136
	77.5643
	171.34
	187.288
	204.422
		35.955
	150.318
		156.908
	1257.31
	309.537
	76.8095
		227.332
	1900.29
	425.584
	380.039
	519.266
	234.171
	2601.93
	975.386
	274.757
	474.236
			143.926
			162.048
	454.578
	523.971
	241.655
	241.919
	140.66
	738.739
	1633.2
	571.946
			14.8934
	64.5161
	494.414
	953.507
	335.321
	852.68
	6590
	706.316
	282.938
	99.6006
	284.322
	524.892
	729.645
	1322.35
	654.697
			286.263
	804.38
	995.35
	4386.37
	3428.97
	278.9
	6590

## Sheet: Figure 2a
Figure 2a
	Negative	COVID-19 Positive
		90.9
	773.2
		207.3
	198.5
	62.3
	529.431
	564.6
		170.3
	1000
		7.81
		48.5
		431
		319.5
	1000
		170.2
	691.8
	128.1
		386.6
		27.5
	243.7
	180.1
	49.2
		38.2
	1000
	135.5
	534.9
	212.8
	325.8
		187.7
	19.8
		16.1
	30.8
	232.3
	269.2
	37.3
	257.9
	662.8
		109.8
	353.4
		83.5
	158
	489.2
	41.7
		92.8
	134.8
	110.1
	36.4
	31.3
	41.5
	1000
		1000
		285.1
	1000
		114.8
		185.6
		35.4
	398.8
	251.8
	105.9
	782.4
	34.9
	45.7
	81.8
	96.7
	100.5
		71.8
	1478.14
	245.5
	167.1
		944
	555.3
	389.12
	170.729
		94.633
		35.609
	78.393
	169.51
	456.2
	1000
		85.959
	89.6
		135.6
		29.4
	174.1
	317.7
	271.8
		428.8
		15
	96.5
		40.4
		53.4
	136.9
		42.3
		28.4
	107.3
	93.5
	41
	105.6
	914.3
		169.3
	358.6
	189.6
		27.98
	588.2
	100.6
	25.5
		85.9
	566.4
	1118.99
	162.83
	39.31
	195.9
	71.3
	715.7
	357.7
	81.4
	1997.19
	476.6
	272.2
	619.9
	234.9
	24.5
	74.3
	33.9
	652.4
	223.9
	326.9
	261.9
	416
	74
	567.2
	194
	74.8
		63.7
	1220.34
		150
	1229.15
	783.3
	209.4
	253.4
	549
	489.5
	202.1
	54.7
	1561.19
	518.2
	2365.6
	262.7

## Sheet: Figure 2b
Figure 2b
	Negative	COVID-19 Positive
		2815.36
	4146.56
		10250.2
	13103.1
	10607.5
	26980
	4911.98
		3021.49
	8166.31
		21352
		2856.1
		26980
		21134.5
	2115.1
		1976.82
	45833.6
	1671.82
		23854.1
		1667
	4129.56
	5104.62
	8181.42
		5916.98
	901.099
	6422.05
	1769.25
	8899.89
	2506.77
		249.835
	541.629
		273.038
	581.015
	1255.3
	1654.82
	4734.99
	1571.54
	1312.45
		1980.09
	343.004
		691.247
	3078.96
	15154.9
	1230.29
		1806.46
	1391.9
	258.199
	7917.01
	4583.09
	12347.1
	1228.18
		8140.95
		3689.25
	23151
	3705.7
		471.487
		14.5692
	1412.94
	2537.88
	339.933
	974.189
	3687.9
	5173.95
	495.791
	5480.72
	6499.21
		2721.2
	11556.9
	7174.25
	4842.91
		3960.66
	26980
	347.233
	205.048
		339.948
	0
	320.253
	309.191
	0
	2698
		407.938
	26980
		3247.58
		274.926
	2695.42
	1108.34
	577.372
		1090.8
		35.8834
	820.732
		169.434
		525.301
	1782.03
		139.217
		417.381
	472.69
	1315.81
	2698
	1806.04
	2698
		330.505
	3389.77
	463.247
		26980
	1016.61
	6104.76
	201.81
		3491.48
	10135.3
	6630.6
	3205.49
	486.18
	4324.89
	15471.7
	2748.45
	11900.1
	20043.7
	35.3438
	91.732
	1904.79
	1557.56
	4923.85
	4040.26
	1570.34
	2884.97
	281.671
	13320
	1.8886
	408.207
	6716.4
	6125.27
	15534.8
	16915.9
	1223.16
		22907.9
	5479.91
		1270.62
	14584.3
	2872.83
	10204.6
	7462.94
	2469.02
	267.399
	4869.08
	15215.6
	35017.3
	84460.9
	18101.4
	1713.23

## Sheet: Figure 2c
Figure 2c
	Negative	COVID-19 Positive
		2923.82
	21880
		10996
	21880
	12405.3
	21880
	8790.73
		3432.32
	8983.05
		21880
		2735
		21880
		21620.7
	2416.86
		21880
	54174.9
	21880
		21880
		21880
	21880
	2339.63
	1840.24
		5826.64
	6947.34
	7092.18
	2004.32
	10365.6
	21880
	659.726
		327.544
	546.072
	1019.66
	1948.21
	5443.31
	1786.59
	1131.73
		21880
	418.431
		940.356
	3719.38
	5881.13
	1185.02
		21880
	5021.68
	272.625
	21880
	21880
	13233.7
	21880
		9820.84
		21880
	25339.2
	10971.1
		498.133
	1545.38
	21880
	397.721
	4472.05
	4175.58
	9340.35
	617.67
	6524.62
	8139.8
		21880
	13081
	8241.1
	5419.24
		2978.74
	2721
		21880
		261.466
	1532.69
	1151.54
	590.76
		21880
		40.2592
	1264.01
		176.79
		537.81
	21880
		133.03
		564.066
	514.836
	1145.42
	13101.5
	1681.92
	2642.01
		367.453
	10572.9
	595.136
	21880
	21880
	311.177
		4244.06
	10209.9
	21880
	3944.75
	463.029
	4899.37
	17637.9
	21880
	12464.8
	21782.6
	34.5704
	117.714
	3101.05
	16687.7
	11918.7
	21880
	2094
	21880
	1501.19
	21880
	1.9692
	423.816
	7793.87
	21880
	16346.3
	20982
	21880
		24124.9
	6178.47
		1207.29
	17202.5
	21880
	21880
	21880
	21880
	357.935
	5528.86
	17074.1
	44790.6
	91421.2
	17525.9
	21880

## Sheet: Figure 2d
Figure 2d
	Negative	COVID-19 Positive
		440.278
	581.502
		793.7
	524.175
	1069.49
	6590
	533.81
		132.723
	607.833
		257.991
		179.335
		426.617
		2094.43
	324.789
		6590
	2401.59
	1890.08
		1123.27
		486.424
	1099.61
	141.012
	145.212
		102.119
	818.939
	686.612
	212.47
	1030.81
	4039.27
	93.3974
		24.5807
	39.9071
	40.0435
	381.359
	342.919
	220.971
	68.2039
		2335.63
	85.7985
		46.3976
	1631.75
	767.405
	297.868
		932.683
	642.393
	86.3949
	6590
	790.734
	834.755
	592.497
		2828.49
		6590
	836.337
	381.75
		76.3366
	137.995
	4964.64
	52.3288
	3009.85
	218.346
	643.499
	48.1937
	793.11
	914.956
		535.467
	1617.52
	1218.62
	393.851
		1340.01
	4942.97
		1159.64
		11.3348
	135.359
	81.9137
	179.314
		6590
		3.3609
	67.6134
		24.9102
		48.766
	1222.31
		9.8191
		40.5944
	33.2136
	77.5643
	171.34
	187.288
	204.422
		35.955
	150.318
	156.908
	1257.31
	309.537
	76.8095
		227.332
	1900.29
	425.584
	380.039
	519.266
	234.171
	2601.93
	975.386
	274.757
	474.236
	143.926
	162.048
	454.578
	523.971
	241.655
	241.919
	140.66
	738.739
	1633.2
	571.946
	14.8934
	64.5161
	494.414
	953.507
	335.321
	852.68
	6590
		706.316
	282.938
		99.6006
	284.322
	524.892
	729.645
	1322.35
	654.697
	286.263
	804.38
	995.35
	4386.37
	3428.97
	278.9
	6590

## Sheet: Figure 2e
Figure 2e
	Negative	COVID-19 Positive
		0.88055
	0.4803
		1.24679
	6.08732
	1.24411
	1.4409
	0.537864
		69.1632
	7.56331
		1.45587
		0.532805
		601.09
		0.743296
	0.647156
		101.263
	45.862
	0.902812
		0.439827
		21.9563
	3.04012
	0.448296
	1.09572
		1.003
	13.4734
	0.732722
	14.7697
	0.793704
	1.11084
		9.84615
	11.7462
		1.36085
	0.647372
	2.94901
	5.41012
	0.552137
	1.92946
	31.073
		12.8297
	0.301652
		0.263188
	110.026
	1.70551
	45.5485
		0.784978
	1.36085
	0.08005
	9.7661
	0.888827
	1.13477
	84.7452
		4.43477
		3.27939
	1.13477
	0.670459
		0.229151
		0.24015
	1.7611
	34.7872
	1.27527
	14.4709
	0.574583
	1.3516
	0.3072
	0.430117
	3.04972
		75.536
	33.4304
	5.21453
	39.6293
		7.43027
	0.9606
	0.574583
		2.64165
		0.24015
	0.3202
	1.2808
	8.9656
		4.40275
		0.56035
	0.88055
		0.3202
		2.32145
	3.0419
		0.3202
		0.3202
	1.7611
	8.1651
	8.1651
	2.64165
	113.591
		1.99324
	5.1232
	0.24015
	66.269
	43.3649
	1.53555
		2.12098
	42.4729
	101.117
	24.5722
	1.65479
	37.8086
	6.6851
	13.099
	67.0697
	104.946
	309.313
	50.8317
	64.4403
	59.0769
	63.9599
	45.5485
	12.262
	83.252
	1063.06
	32.9806
	23.1345
	0.4803
	82.7094
	52.2697
	123.022
	61.9348
	357.04
		428.479
	55.57
		19.4414
	104.493
	90.4301
	443.246
	66.7518
	35.7503
	260.803
	60.2777
	33.1407
	363.987
	101.423
	13.4484
	38.6641

[truncated: 39 more sheets: Figure 3a, Figure 3b, Figure 3c, Figure 3d, Figure 3e, Figure 4a, Figure 4b, Figure 4c, Figure 4d, Figure 4e, Ext. Data Fig. 1a, Ext. Data Fig. 1b, Ext. Data Fig. 1c, Ext. Data Fig. 1d, Ext. Data Fig. 1e, Ext. Data Fig. 2, Ext. Data Fig. 3a, Ext. Data Fig. 3b, Ext. Data Fig. 3c, Ext. Data Fig. 5a …]
